# Supplementary material for: Mid-Term and Long-Lasting Psycho–Cognitive Benefits of Bidomain Training Intervention in Elderly Individuals with Mild Cognitive Impairment
Source: Eur J Investig Health Psychol Educ. 2024 Jan 26;14(2):284–98. doi: 10.3390/ejihpe14020019 (PMC10887966; doi:10.3390/ejihpe14020019)
Supplement: Supplementary file 1 [file ejihpe-14-00019-s001.zip]

Archive with 1 entries (1 files):
- ejihpe-2784325-supplementary.pdf
